# Supplementary material for: Absence of Seed-Mediated Transmission of Cucumber Mosaic Virus in Espelette Pepper Crops despite Widespread and Recurrent Epidemics
Source: Viruses. 2023 Oct 27;15(11):2159. doi: 10.3390/v15112159 (PMC10674872; doi:10.3390/v15112159)
Supplement: Supplementary file 1 [file viruses-15-02159-s001.zip]

Archive with 1 entries (1 files):
- viruses-2556724-supplementary.pdf
